# Supplementary material for: Association between radiographic severity with health-related quality of life in elderly women with knee osteoarthritis: A cross-sectional study
Source: PLoS One. 2025 May 8;20(5):e0319482. doi: 10.1371/journal.pone.0319482 (PMC12061131; doi:10.1371/journal.pone.0319482)
Supplement: S1 File — (XLSX) [file pone.0319482.s001.xlsx]

## Sheet: Sheet1
Number	Age	Course of disease	High	Weight	BMI	K/L grade	WOMAC pain	WOMAC Stiffness	WOMAC Physical function	TUG	SF-36 PCS	SF-36 MCS	SAS	SDS
1	74	9	167	71	25.5	2	16	12	43	10.5	71	70.15	37	39
2	59	6	152	54	23.4	2	18	6	31	10.6	66	53.45	39	37
3	67	10	155	53	22.1	4	24	6	44	10.15	55.5	67.375	38	33
4	72	7	160	55	21.5	1	22	9	33	9.01	77.25	72.15	31	34
5	80	6	166	60	21.8	3	24	9	42	9.83	76	75.25	37	37
6	61	3	160	70	27.3	4	22	10	41	13.53	69.75	58.25	37	50
7	72	7	158	56	22.4	1	16	14	34	11.75	78	77.75	38	34
8	71	4	176	78	25.2	2	19	9	34	9.8	76.5	80	36	44
9	55	6	161	80	30.9	4	19	15	43	10.8	53	60.525	48	49
10	60	3	154	65	27.4	2	23	7	30	10.5	69.75	66.2	36	50
11	72	2	172	73	24.7	2	23	16	45	10.01	57.25	52.875	40	41
12	60	5	158	64	25.6	2	18	8	48	10.3	67.25	75.375	41	39
13	75	5	170	70	24.2	3	30	11	43	10.62	58.5	63.825	34	41
14	59	7	158	57.5	23	2	11	9	43	10.8	68.5	76.4	40	35
15	55	5	157	51	20.7	2	15	14	33	9.7	56.75	82.375	38	43
16	51	6	160	70	27.3	4	30	16	58	10.17	73	81.075	41	46
17	55	3	147	45	20.8	3	25	17	53	10.9	69.75	66.125	48	51
18	69	4	168	78	27.6	3	23	9	35	10.12	67.5	69.4	45	50
19	55	5	160	57	22.3	3	20	10	44	9.87	63.4	62.1	47	52
20	63	3	174	72	23.8	3	24	10	47	9.94	61.4	63.4	48	54
21	67	6	159	55	22	2	22	12	47	9.53	61.625	65.75	49	52
22	58	5	161	67	25.2	2	20	10	48	9.79	77.25	84.5	37	48
23	61	8	158	61	24.4	2	21	9	46	10.16	63	52.875	42	50
24	67	12	161	50	21.5	2	19	7	46	9.96	70.125	78.5	33	31
25	55	4	160	48	19.5	3	18	9	43	10.96	69.75	79.625	38	32
26	63	7	158	60	23.4	3	24	11	43	10.42	67.25	81.5	33	50
27	72	5	155	38	17.1	2	22	10	40	10.22	70.375	70.75	37	35
28	58	6	157	70	24.9	2	19	13	45	10.13	42.875	31	48	52
29	72	4	157	55	19.5	1	18	10	39	10.06	76.625	86	31	29
30	62	7	165	55	20.2	4	25	8	42	10.09	79.125	69.125	35	34
31	69	9	160	65	25	2	21	10	36	10.3	75.875	85.5	37	36
32	66	8	158	57	22.8	2	20	11	30	10.12	32.75	44.825	46	48
33	67	6	171	70	23.9	2	18	10	41	9.87	67.375	80.75	37	33
34	65	4	155	105	43.7	4	31	12	40	9.46	67.5	64.75	41	50
35	53	7	164	78	29	2	20	10	41	10.23	66	78.375	41	46
36	66	8	155	46	19.6	2	23	8	36	9.76	53	42.375	38	46
37	52	6	152	63	27.3	4	21	19	46	13.09	60.375	63.5	53	28
38	74	9	161	78	30.1	3	23	10	33	10.38	50.5	67.75	32	36
39	74	7	156	67	27.5	3	15	9	35	10.45	60.8	60.7	43	43
40	60	5	160	65	25.4	2	18	7	38	9.49	74.2	76.2	38	31
41	57	3	166	57	20.6	1	18	8	30	9.92	80.1	79.25	33	30
42	69	4	158	66	26.4	3	27	16	35	10.93	53.5	67.525	35	46
43	65	5	160	70	27.3	2	14	4	41	9.56	62.25	46.325	37	48
44	65	3	150	66	29.3	2	10	8	28	10.89	64.75	63.9	31	30
45	75	1	161	68	26.4	2	13	4	19	9.94	71	85	36	39
46	70	4	168	63	22.3	3	16	16	32	11.43	63.5	65.525	43	46
47	56	4	159	65	25.7	2	11	7	20	10.3	71	74.9	36	32
48	56	4	155	57	23.7	2	17	5	24	9.5	67.25	80.5	36	48
49	55	3	152	65	28.1	2	18	2	16	11.9	59.75	73.025	40	45
50	74	7	156	63	25.9	3	32	2	58	11.46	63.5	66.45	34	32
51	70	5	152	58	25.1	3	34	13	32	10.87	74.75	74.625	34	34
52	72	8	162	65	24.8	3	18	6	48	11.32	64.75	74.15	40	47
53	73	5	168	72	25.5	2	10	6	28	9.99	66	80.625	38	30
54	60	6	164	75	27.9	3	14	14	24	13.07	69.75	63.325	40	46
55	62	1	158	65	25.9	3	16	2	47	11.26	67.25	74.375	28	46
56	65	3	160	71	27.7	3	13	10	18	12.53	57.25	58.2	39	41
57	65	3	160	60	23.4	2	17	4	23	11.26	66	81.75	32	26
58	56	2	164	62	22.9	1	10	7	42	12.83	72.25	84.2	38	33
59	70	5	166	63	22.9	2	16	6	34	10.53	72.1	78.9	32	33
60	63	4	167	63	22.7	3	32	6	32	12.26	61.2	63.4	46	48
61	56	2	164	78	29	2	13	9	45	9.03	70.3	76.5	33	31
62	75	4	156	46	18.9	1	14	4	26	9.07	79.75	77.5	31	30
63	72	6	158	54	21.5	2	16	8	36	9.99	79.75	83.75	33	31
64	72	6	152	41	19.5	2	18	6	22	9.27	72.25	86.375	38	42
65	67	5	159	73	28.7	3	10	8	33	14.13	68.75	70	38	41
66	71	4	155	64	26.6	2	14	5	41	10.5	81	85	36	32
67	55	1	162	60	22.9	2	11	6	37	10.23	87.5	86	41	42
68	69	4	160	67	26.2	2	13	7	44	10.56	65.25	77.82	40	41
69	65	5	159	64	25.5	3	15	11	50	8.93	52.5	55.75	35	49
70	67	3	168	75	26.6	2	13	7	28	10.31	72.5	80.5	37	34
71	65	5	158	59	23.8	2	15	7	37	8.94	81	94	35	44
72	66	6	159	63	24.9	3	15	8	39	9.56	71	78	47	48
73	62	5	160	61	23.7	3	14	6	29	8.16	59.25	51.825	36	29
74	64	2	161	53	20.4	3	23	14	37	8.55	49.75	86.5	39	42
75	70	4	160	70	27.3	3	18	6	48	10.38	44.75	58.875	38	41
76	67	2	163	58	21.8	2	12	8	39	8.96	79.75	83.875	33	40
77	64	2	162	69	26.3	2	16	4	46	10.18	68	46.5	42	35
78	62	5	163	69	26	2	11	4	35	9.12	50.5	54	37	43
79	67	4	161	75	28.9	3	14	13	46	12.49	55	72.5	43	46
80	56	7	162	71	27.2	2	11	5	24	11.53	68.9	74.2	47	53
