# Supplementary material for: Association between radiographic severity with health-related quality of life in elderly women with knee osteoarthritis: A cross-sectional study
Source: PLoS One. 2025 May 8;20(5):e0319482. doi: 10.1371/journal.pone.0319482 (PMC12061131; doi:10.1371/journal.pone.0319482)
Supplement: S2 File — (XLSX) [file pone.0319482.s002.xlsx]

## Sheet: Sheet1
Number	Age	Course of disease	BMI	K/L grade	WOMAC pain	WOMAC Stiffness	WOMAC Physical function	TUG	SF-36 PCS	SF-36 MCS	SAS	SDS
1	67	9	25.5	2	16	12	43	10.5	71	70.15	37	36
2	59	6	22.4	2	18	6	31	10.6	66	53.45	39	37
3	72	7	21.5	1	22	9	33	9.01	77.25	72.15	31	34
4	72	7	23.4	1	16	14	34	11.75	78	77.75	38	34
5	71	4	25.2	2	19	9	34	9.8	76.5	80	36	44
6	60	3	21.4	2	23	7	30	10.5	69.75	66.2	36	50
7	72	2	24.7	2	23	16	45	10.01	57.25	52.875	40	41
8	60	5	25.6	2	18	8	48	10.3	67.25	72.375	41	39
9	59	7	23	2	21	9	43	10.8	68.5	76.4	40	36
10	55	5	20.7	2	15	14	33	9.7	56.75	82.375	38	43
11	67	6	22	2	22	12	47	9.53	61.625	65.75	49	52
12	58	5	25.2	2	20	10	48	9.79	77.25	84.5	37	43
13	61	8	24.4	2	21	9	46	10.16	63	52.875	42	50
14	67	12	21.5	2	19	7	46	9.96	70.125	78.5	33	31
15	72	5	17.1	2	22	10	40	10.22	70.375	70.75	37	35
16	58	6	24.9	2	19	13	45	10.13	42.875	31	48	52
17	72	4	19.8	1	18	10	39	10.06	76.625	86	31	29
18	69	9	25	2	21	10	36	10.3	75.875	85.5	37	36
19	66	8	21.8	2	20	11	30	10.12	32.75	44.825	41	48
20	67	3	22.9	2	18	10	41	9.87	67.375	80.75	37	33
21	53	7	29	2	20	9	41	10.23	66	78.375	41	46
22	66	8	19.6	2	23	8	36	9.76	54	42.375	38	46
23	60	5	25.4	2	18	7	38	9.49	74.2	76.2	38	31
24	57	3	20.6	1	18	8	30	9.92	80.1	79.25	33	30
25	65	5	27.3	2	14	4	41	9.56	62.25	46.325	37	48
26	65	3	25.3	2	10	8	28	10.89	64.75	63.9	31	30
27	75	1	26.4	2	13	4	19	9.94	71	85	36	39
28	56	4	25.7	2	11	7	20	10.3	71	74.9	36	32
29	56	4	23.7	2	16	5	24	9.5	67.25	80.5	36	48
30	55	3	28.7	2	18	2	16	11.9	59.75	73.025	40	45
31	73	5	25.5	2	10	6	28	9.99	66	80.625	38	30
32	65	3	23.8	2	17	4	23	11.26	66	81.75	32	26
33	56	2	22.9	1	10	7	42	12.83	72.25	84.2	38	33
34	70	5	22.9	2	16	6	34	10.53	72.1	78.9	32	33
35	56	2	29	2	23	9	45	9.53	70.3	76.5	33	31
36	75	4	18.9	1	18	4	26	9.57	75.75	77.5	31	30
37	72	3	21.5	2	16	8	36	9.99	79.75	83.75	33	31
38	72	3	19.5	2	18	6	22	9.27	72.25	86.375	38	42
39	71	4	25.6	2	14	5	41	10.5	81	85	36	32
40	55	1	23.9	2	11	6	37	10.23	87.5	86	41	42
41	69	4	26.6	2	13	7	44	10.56	65.25	77.82	41	41
42	67	3	26.6	2	13	7	28	10.31	72.5	80.5	37	34
43	65	5	22.8	2	15	7	37	8.94	81	94	35	42
44	67	2	22.8	2	18	8	39	8.96	79.75	83.875	33	40
45	64	2	26.9	2	16	4	46	10.18	68	46.5	42	35
46	62	5	26	2	11	4	35	9.12	52.5	54	37	42
47	52	7	27.8	2	11	5	24	11.53	68.9	74.2	47	53
