# Supplementary material for: Association between radiographic severity with health-related quality of life in elderly women with knee osteoarthritis: A cross-sectional study
Source: PLoS One. 2025 May 8;20(5):e0319482. doi: 10.1371/journal.pone.0319482 (PMC12061131; doi:10.1371/journal.pone.0319482)
Supplement: S3 File — (XLSX) [file pone.0319482.s003.xlsx]

## Sheet: Sheet1
Number	Age	Course of disease	BMI	K/L grade	WOMAC pain	WOMAC Stiffness	WOMAC Physical function	TUG	SF-36 PCS	SF-36 MCS	SAS	SDS
1	67	10	25.1	4	24	6	44	10.15	55.5	67.375	38	43
2	80	6	27.8	3	24	9	42	10.83	76	75.25	37	37
3	61	3	27.3	4	22	10	41	13.53	69.75	58.25	37	50
4	55	6	30.9	4	19	15	43	10.8	53	60.525	48	49
5	75	5	24.2	3	30	11	43	10.62	58.5	63.825	34	47
6	51	6	27.3	4	30	16	58	10.17	73	61.075	41	45
7	55	3	23.2	3	25	17	53	10.9	69.75	66.125	43	51
8	69	5	27.6	3	23	9	35	10.12	67.5	69.4	45	50
9	55	5	22.3	3	20	10	44	9.87	63.4	62.1	47	52
10	63	3	23.8	3	24	10	47	9.94	61.4	63.4	48	54
11	55	4	21.5	3	18	9	43	10.96	69.75	69.625	38	32
12	63	7	23.4	3	24	11	43	10.42	67.25	81.5	43	50
13	62	7	27.2	4	25	8	42	10.09	59.125	69.125	45	38
14	65	4	43.7	4	31	12	40	9.86	67.5	64.75	41	50
15	70	6	27.3	4	21	19	46	13.09	60.375	63.5	53	28
16	74	9	30.1	3	23	10	33	10.38	50.5	67.75	32	36
17	74	7	27.5	3	15	9	35	10.45	60.8	60.7	43	43
18	69	4	26.4	3	27	16	35	10.93	53.5	67.525	35	47
19	70	4	22.3	3	16	16	32	11.43	63.5	65.525	43	46
20	74	7	25.9	3	32	2	55	11.46	63.5	66.45	34	39
21	70	5	25.1	3	34	13	39	10.87	54.75	74.625	34	38
22	72	8	24.8	3	18	6	48	11.32	64.75	74.15	40	47
23	60	6	27.9	3	14	14	24	13.07	59.75	63.325	40	46
24	62	2	25.9	3	14	2	47	11.26	67.25	64.375	28	46
25	65	3	27.7	3	18	10	18	12.53	57.25	58.2	39	41
26	63	4	23.2	3	32	6	32	12.26	61.2	63.4	46	48
27	67	5	28.7	3	10	8	33	14.13	68.75	70	48	41
28	65	5	25.5	3	15	11	50	10.93	52.5	55.75	36	49
29	66	6	24.9	3	15	8	39	9.56	71	78	47	48
30	62	5	23.7	3	14	6	29	8.16	59.25	51.825	36	49
31	64	2	27.4	3	23	14	37	9.55	45.75	86.5	39	42
32	70	4	27.3	3	18	6	48	10.38	49.5	58.875	38	41
33	67	4	28.9	3	14	13	46	12.49	55	72.5	43	46
